# Supplementary material for: Characterizing the Role of AosfgA and AofluG in Mycelial and Conidial Development in Arthrobotrys oligospora and Their Role in Secondary Metabolism
Source: Microorganisms. 2024 Mar 19;12(3):615. doi: 10.3390/microorganisms12030615 (PMC10975216; doi:10.3390/microorganisms12030615)
Supplement: Supplementary file 1 [file microorganisms-12-00615-s001.zip]

Archive with 1 entries (1 files):
- microorganisms-2882245-supplementary.pdf
